# Supplementary material for: Common Neurodegeneration-Associated Proteins Are Physiologically Expressed by Human B Lymphocytes and Are Interconnected via the Inflammation/Autophagy-Related Proteins TRAF6 and SQSTM1
Source: Front Immunol. 2019 Nov 25;10:2704. doi: 10.3389/fimmu.2019.02704 (PMC6886494; doi:10.3389/fimmu.2019.02704)
Supplement: Supplementary file 1 [file Table_1.xlsx]

## Sheet: PRKN
Description of the experimental systems from which physical interactions were infered	Relevant SQSTM1 interactors (gene symbol)	Experimental System	Author name and publication year	Pubmed ID
	APP	Affinity Capture-Western	Rosen KM (2010)	19610108
	APP	Co-localization	Lonskaya I (2012)	22954671
	ATXN2	Affinity Capture-Western	Huynh DP (2007)	17097639
	FUS	Affinity Capture-MS	Zanon A (2013)	24244333
	GBA	Affinity Capture-Western	Ron I (2010)	20643691
	GBA	Affinity Capture-Western	Ron I (2010)	20643691
	HNRNPA1	Affinity Capture-MS	Zanon A (2013)	24244333
	LRRK2	Affinity Capture-Western	Smith WW (2005)	16352719
	LRRK2	Affinity Capture-Western	Smith WW (2005)	16352719
	MAPT	Affinity Capture-Western	Moore DJ (2008)	18248624
	MAPT	Affinity Capture-Western	Petrucelli L (2004)	14962978
	MATR3	Affinity Capture-MS	Zanon A (2013)	24244333
	OPTN	Co-localization	Wong YC (2014)	25294927
	PARK7	Affinity Capture-Western	Moore DJ (2005)	15525661
	PARK7	Affinity Capture-Western	Olzmann JA (2007)	17846173
	PARK7	Affinity Capture-Western	Xiong H (2009)	19229105
	PARK7	Affinity Capture-Western	Chang C (2014)	24242043
	PARK7	Affinity Capture-Western	Moore DJ (2005)	15525661
	PARK7	Affinity Capture-Western	Xiong H (2009)	19229105
	PARK7	Affinity Capture-Western	Chang C (2014)	24242043
	PARK7	Biochemical Activity (Ubiquitination)	Olzmann JA (2007)	17846173
	PARK7	Reconstituted Complex	Xiong H (2009)	19229105
	PARK7	Reconstituted Complex	Olzmann JA (2007)	17846173
	PARK7	Reconstituted Complex	Xiong H (2009)	19229105
	PINK1	Affinity Capture-Western	Shiba K (2009)	19358826
	PINK1	Affinity Capture-Western	Xiong H (2009)	19229105
	PINK1	Affinity Capture-Western	Sha D (2010)	19880420
Only affinity capture MS is considered as a high throughput approach	PINK1	Affinity Capture-Western	Fedorowicz MA (2014)	24357652
	PINK1	Affinity Capture-Western	Vives-Bauza C (2010)	19966284
	PINK1	Affinity Capture-Western	Moore DJ (2006)	17052189
	PINK1	Affinity Capture-Western	Kumar A (2018)	29330382
	PINK1	Affinity Capture-Western	Geisler S (2010)	20798600
	PINK1	Affinity Capture-Western	Um JW (2009)	19167501
	PINK1	Affinity Capture-Western	Xiong H (2009)	19229105
	PINK1	Affinity Capture-Western	Sha D (2010)	19880420
	PINK1	Affinity Capture-Western	Zheng X (2013)	23670163
	PINK1	Affinity Capture-Western	Moore DJ (2006)	17052189
	PINK1	Affinity Capture-Western	Zhang T (2016)	27528605
	PINK1	Affinity Capture-Western	Kumar A (2018)	29330382
	PINK1	Biochemical Activity (Phosphorylation)	Kondapalli C (2012)	22724072
	PINK1	Biochemical Activity (Phosphorylation)	Sha D (2010)	19880420
	PINK1	Biochemical Activity (Phosphorylation)	Shiba-Fukushima K (2014)	25474007
	PINK1	Biochemical Activity (Phosphorylation)	Fiesel FC (2015)	26162776
	PINK1	Biochemical Activity (Phosphorylation)	Kazlauskaite A (2015)	26116755
	PINK1	Biochemical Activity (Phosphorylation)	Klosowiak JL (2016)	27605430
	PINK1	Biochemical Activity (Phosphorylation)	Gersch M (2017)	28945249
	PINK1	Biochemical Activity (Ubiquitination)	Kondapalli C (2012)	22724072
	PINK1	Biochemical Activity (Ubiquitination)	Lazarou M (2013)	23319602
	PINK1	FRET	Bertolin G (2015)	25591737
	PINK1	Reconstituted Complex	Shiba K (2009)	19358826
	PINK1	Reconstituted Complex	Um JW (2009)	19167501
	PINK1	Reconstituted Complex	Xiong H (2009)	19229105
	SNCA	Affinity Capture-MS	Nemes Z (2009)	19651786
	SNCA	Affinity Capture-Western	Choi P (2001)	11588587
	SNCA	Affinity Capture-Western	Kawahara K (2008)	18195004
	SNCA	Affinity Capture-Western	Norris KL (2015)	25861987
	SNCA	Affinity Capture-Western	Choi P (2001)	11588587
	SNCA	Affinity Capture-Western	Hampe C (2006)	16714300
	SQSTM1	Affinity Capture-MS	Sarraf SA (2013)	23503661
	SQSTM1	Affinity Capture-Western	Song P (2016)	26746706
	SQSTM1	Affinity Capture-Western	Hou XO (2015)	26364802
	SQSTM1	Affinity Capture-Western	Song P (2016)	26746706
	SQSTM1	Biochemical Activity (Ubiquitination)	Song P (2016)	26746706
	SQSTM1	Co-localization	Geisler S (2014)	24906799
	SQSTM1	Reconstituted Complex	Song P (2016)	26746706
	TARDBP	Affinity Capture-MS	Zhu X (2017)	28430587
	TARDBP	Co-localization	Hebron M (2013)	24298989
	TUBA4A	Affinity Capture-MS	Zanon A (2013)	24244333
	UCHL1	Affinity Capture-Western	McKeon JE (2014)	25403879
	UCHL1	Affinity Capture-Western	McKeon JE (2014)	25403879
	UCHL1	Biochemical Activity (Ubiquitination)	McKeon JE (2014)	25403879
	UCHL1	Reconstituted Complex	McKeon JE (2014)	25403879
	VCP	Affinity Capture-MS	Sarraf SA (2013)	23503661
	VCP	Affinity Capture-MS	Huttlin EL (2017)	28514442
	VCP	Affinity Capture-Western	Imai Y (2003)	14532270
	VPS35	Affinity Capture-Western	Williams ET (2018)	29893854
	VPS35	Affinity Capture-Western	Williams ET (2018)	29893854
	VPS35	Co-localization	Williams ET (2018)	29893854

## Sheet: SQSTM1
Description of the experimental systems from which physical interactions were infered	Relevant SQSTM1 interactors (gene symbol)	Experimental System	Author name and publication year	Pubmed ID
	CHMP2B	Affinity Capture-Western	Tanji K (2012)	22674379
	FUS	Affinity Capture-Western	Tanji K (2012)	22674379
	HTT	Affinity Capture-Western	Filimonenko M (2010)	20417604
	HTT	Affinity Capture-Western	Zhou L (2014)	25311206
	HTT	Affinity Capture-Western	Rui YN (2015)	25686248
	HTT	Affinity Capture-Western	Rui YN (2015)	25686248
	LRRK2	Affinity Capture-Western	Park S (2016)	27631370
	LRRK2	Affinity Capture-Western	Kalogeropulou AF (2018)	29519959
	LRRK2	Affinity Capture-Western	Park S (2016)	27631370
	LRRK2	Biochemical Activity (Phosphorylation)	Kalogeropulou AF (2018)	29519959
	LRRK2	Co-localization	Kalogeropulou AF (2018)	29519959
	LRRK2	Reconstituted Complex	Kalogeropulou AF (2018)	29519959
	MAPT	Affinity Capture-Western	Babu JR (2005)	15953362
	MAPT	Affinity Capture-Western	Rui YN (2015)	25686248
	MAPT	Protein-peptide	Yoo YD (2018)	29507222
	OPTN	Affinity Capture-Western	Liu Z (2014)	25026213
	OPTN	Reconstituted Complex	Liu Z (2014)	25026213
	PARK7	Affinity Capture-Western	Lee DH (2018)	29976090
	PARK7	Affinity Capture-Western	Lee DH (2018)	29976090
	PRKN	Affinity Capture-MS	Sarraf SA (2013)	23503661
	PRKN	Affinity Capture-Western	Song P (2016)	26746706
	PRKN	Affinity Capture-Western	Song P (2016)	26746706
	PRKN	Affinity Capture-Western	Hou XO (2015)	26364802
	PRKN	Biochemical Activity (Ubiquitination)	Song P (2016)	26746706
	PRKN	Co-localization	Geisler S (2014)	24906799
	PRKN	Reconstituted Complex	Song P (2016)	26746706
	SNCA	Co-localization	Schwarz L (2012)	22411133
Only affinity capture MS is considered as a high throughput approach	TARDBP	Affinity Capture-Western	Tanji K (2012)	22674379
	TARDBP	Affinity Capture-Western	Tanji K (2012)	22674379
	TARDBP	Co-localization	Hiji M (2008)	18584184
	TARDBP	Reconstituted Complex	Tanji K (2012)	22674379
	TBK1	Biochemical Activity (Phosphorylation)	Matsumoto G (2015)	25972374
	TBK1	Biochemical Activity (Phosphorylation)	Richter B (2016)	27035970
	VCP	Affinity Capture-Western	Ozsoy AZ (2018)	29941173

## Sheet: TRAF6
Description of the experimental systems from which physical interactions were infered	Relevant TRAF6 interactors (gene symbol)	Experimental System	Author name and publication year	Pubmed ID
	APP	Reconstituted Complex	Olah J (2011)	21832049
	FUS	Affinity Capture-MS	Yu J (2016)	27507811
	HNRNPA1	Biochemical Activity (Ubiquitination)	Fang J (2017)	28024152
	HSPA4	Biochemical Activity (Ubiquitination)	Pridgeon JW (2004)	14702098
	HTT	Affinity Capture-Western	Zucchelli S (2011)	21454471
	HTT	Affinity Capture-Western	Zucchelli S (2011)	21454471
	MAPT	Biochemical Activity (Ubiquitination)	Babu JR (2005)	15953362
	MATR3	Biochemical Activity (Ubiquitination)	Fang J (2017)	28024152
	PARK7	Affinity Capture-Western	Zucchelli S (2010)	20634198
	PARK7	Affinity Capture-Western	Zucchelli S (2010)	20634198
	PFN1	Biochemical Activity (Ubiquitination)	Fang J (2017)	28024152
	PINK1	Affinity Capture-Western	Lee HJ (2012)	22643835
	PINK1	Biochemical Activity (Ubiquitination)	Murata H (2013)	23885119
	PSEN1	Affinity Capture-Western	Elzinga BM (2009)	18996842
	PSEN1	Affinity Capture-Western	Yan R (2013)	23707529
	PSEN1	Affinity Capture-Western	Gudey SK (2014)	24399296
	PSEN1	Affinity Capture-Western	Powell JC (2009)	19012753
	PSEN1	Affinity Capture-Western	Elzinga BM (2009)	18996842
	PSEN1	Affinity Capture-Western	Yan R (2013)	23707529
	PSEN1	Co-localization	Gudey SK (2014)	24399296
	PSEN2	Affinity Capture-Western	Yan R (2013)	23707529
	PSEN2	Affinity Capture-Western	Elzinga BM (2009)	18996842
	PSEN2	Affinity Capture-Western	Yan R (2013)	23707529
	SMN1	Affinity Capture-Western	Kim EK (2017)	28214532
	SNCA	Affinity Capture-Western	Zucchelli S (2010)	20634198
Only affinity capture MS is considered as a high throughput approach	SQSTM1	Affinity Capture-Western	Sanz L (2000)	10747026
	SQSTM1	Affinity Capture-Western	Kim JY (2009)	19201866
	SQSTM1	Affinity Capture-Western	Feng Y (2005)	15870274
	SQSTM1	Affinity Capture-Western	Martin P (2006)	16874300
	SQSTM1	Affinity Capture-Western	Geetha T (2012)	23017601
	SQSTM1	Affinity Capture-Western	Linares JF (2011)	20974803
	SQSTM1	Affinity Capture-Western	Linares JF (2015)	26279575
	SQSTM1	Affinity Capture-Western	Tsai WT (2016)	27458013
	SQSTM1	Affinity Capture-Western	Zhang H (2018)	30281815
	SQSTM1	Affinity Capture-Western	Sanz L (2000)	10747026
	SQSTM1	Affinity Capture-Western	Seibenhener ML (2004)	15340068
	SQSTM1	Affinity Capture-Western	Martin P (2006)	16874300
	SQSTM1	Affinity Capture-Western	Geetha T (2012)	23017601
	SQSTM1	Affinity Capture-Western	Linares JF (2013)	23911927
	SQSTM1	Affinity Capture-Western	Schimmack G (2017)	28244869
	SQSTM1	Affinity Capture-Western	Zhang H (2018)	30281815
	SQSTM1	Co-localization	Nakamura K (2010)	19903815
	TBK1	Affinity Capture-Western	Cai B (2017)	28049150
	TBK1	Affinity Capture-Western	Fang R (2017)	29125880
	TBK1	Reconstituted Complex	Fang R (2017)	29125880
	UCHL1	Affinity Capture-Western	Karim R (2013)	23717208
	VCP	Affinity Capture-MS	Ewing RM (2007)	17353931
